# Supplementary material for: Aging of blood can be tracked by DNA methylation changes at just three CpG sites
Source: Genome Biol. 2014 Feb 3;15(2):R24. doi: 10.1186/gb-2014-15-2-r24 (PMC4053864; doi:10.1186/gb-2014-15-2-r24)
Supplement: Additional file 2: Table S2 — Beta values for 102 AR-GpGs from 575 samples. [file gb-2014-15-2-r24-S2.xlsx]

## Sheet: Tabelle3
			GEO_ID	GSM675231	GSM675234	GSM675235	GSM675236	GSM675237	GSM675238	GSM675239	GSM675241	GSM675242	GSM675243	GSM675244	GSM675245	GSM675246	GSM675247	GSM675248	GSM675249	GSM675250	GSM675251	GSM675252	GSM675254	GSM675255	GSM675256	GSM675257	GSM675258	GSM675259	GSM675260	GSM675261	GSM675262	GSM675263	GSM675264	GSM675265	GSM675266	GSM675267	GSM675268	GSM675269	GSM675270	GSM675271	GSM675272	GSM675273	GSM675274	GSM675275	GSM675276	GSM675277	GSM675278	GSM675279	GSM675280
			Series	GSE27317	GSE27317	GSE27317	GSE27317	GSE27317	GSE27317	GSE27317	GSE27317	GSE27317	GSE27317	GSE27317	GSE27317	GSE27317	GSE27317	GSE27317	GSE27317	GSE27317	GSE27317	GSE27317	GSE27317	GSE27317	GSE27317	GSE27317	GSE27317	GSE27317	GSE27317	GSE27317	GSE27317	GSE27317	GSE27317	GSE27317	GSE27317	GSE27317	GSE27317	GSE27317	GSE27317	GSE27317	GSE27317	GSE27317	GSE27317	GSE27317	GSE27317	GSE27317	GSE27317	GSE27317	GSE27317
			Gender	female	female	female	male	female	female	male	female	male	male	male	male	male	female	male	male	female	male	male	female	female	male	male	male	female	female	female	male	male	male	male	female	male	female	female	female	female	female	male	male	female	male	male	female	male	male
			Tissue	umbilical cord blood MNCs	umbilical cord blood MNCs	umbilical cord blood MNCs	umbilical cord blood MNCs	umbilical cord blood MNCs	umbilical cord blood MNCs	umbilical cord blood MNCs	umbilical cord blood MNCs	umbilical cord blood MNCs	umbilical cord blood MNCs	umbilical cord blood MNCs	umbilical cord blood MNCs	umbilical cord blood MNCs	umbilical cord blood MNCs	umbilical cord blood MNCs	umbilical cord blood MNCs	umbilical cord blood MNCs	umbilical cord blood MNCs	umbilical cord blood MNCs	umbilical cord blood MNCs	umbilical cord blood MNCs	umbilical cord blood MNCs	umbilical cord blood MNCs	umbilical cord blood MNCs	umbilical cord blood MNCs	umbilical cord blood MNCs	umbilical cord blood MNCs	umbilical cord blood MNCs	umbilical cord blood MNCs	umbilical cord blood MNCs	umbilical cord blood MNCs	umbilical cord blood MNCs	umbilical cord blood MNCs	umbilical cord blood MNCs	umbilical cord blood MNCs	umbilical cord blood MNCs	umbilical cord blood MNCs	umbilical cord blood MNCs	umbilical cord blood MNCs	umbilical cord blood MNCs	umbilical cord blood MNCs	umbilical cord blood MNCs	umbilical cord blood MNCs	umbilical cord blood MNCs	umbilical cord blood MNCs	umbilical cord blood MNCs
			Age	0	0	0	0	0	0	0	0	0	0	0	0	0	0	0	0	0	0	0	0	0	0	0	0	0	0	0	0	0	0	0	0	0	0	0	0	0	0	0	0	0	0	0	0	0	0
CpG site	Gene symbol	Gene name	Correlelation
cg09809672	EDARADD	EDAR-associated death domain isoform B	-0.944689	0.897	0.864	0.895	0.873	0.888	0.924	0.888	0.841	0.904	0.837	0.916	0.888	0.84	0.856	0.881	0.899	0.861	0.915	0.85	0.898	0.899	0.839	0.859	0.837	0.866	0.857	0.859	0.881	0.85	0.88	0.854	0.876	0.858	0.846	0.835	0.853	0.858	0.833	0.857	0.859	0.85	0.87	0.851	0.897	0.832	0.842
cg01820374	LAG3	lymphocyte-activation protein 3 precursor	-0.932046	0.696	0.748	0.759	0.78	0.729	0.762	0.688	0.725	0.832	0.795	0.754	0.756	0.694	0.714	0.724	0.743	0.708	0.764	0.745	0.717	0.76	0.831	0.807	0.787	0.823	0.797	0.778	0.779	0.774	0.827	0.808	0.776	0.779	0.767	0.785	0.804	0.715	0.739	0.735	0.742	0.816	0.795	0.759	0.792	0.681	0.721
cg16744741	PRKG2	protein kinase; cGMP-dependent; type II	-0.923964	0.884	0.881	0.897	0.889	0.897	0.815	0.86	0.926	0.919	0.908	0.873	0.884	0.878	0.871	0.823	0.819	0.821	0.885	0.801	0.899	0.928	0.928	0.914	0.906	0.908	0.912	0.918	0.939	0.913	0.941	0.927	0.92	0.935	0.889	0.923	0.926	0.88	0.906	0.931	0.882	0.923	0.922	0.902	0.874	0.862	0.843
cg15195412	CX3CL1	chemokine (C-X3-C motif) ligand 1	-0.913292	0.822	0.813	0.795	0.76	0.84	0.864	0.752	0.797	0.794	0.811	0.833	0.818	0.75	0.795	0.769	0.806	0.731	0.831	0.697	0.826	0.805	0.805	0.826	0.811	0.814	0.743	0.76	0.867	0.848	0.898	0.798	0.759	0.825	0.784	0.805	0.823	0.814	0.824	0.822	0.825	0.757	0.819	0.751	0.835	0.775	0.772
cg26614073	SCAP	SREBP cleavage-activating protein	-0.912708	0.811	0.806	0.839	0.831	0.838	0.858	0.814	0.823	0.867	0.832	0.872	0.81	0.775	0.851	0.783	0.81	0.816	0.85	0.776	0.824	0.841	0.868	0.841	0.802	0.816	0.844	0.831	0.819	0.824	0.843	0.8	0.825	0.847	0.808	0.834	0.819	0.843	0.854	0.86	0.787	0.834	0.865	0.8	0.858	0.813	0.797
cg19722847	IPO8	importin 8	-0.912681	0.335	0.405	0.41	0.427	0.376	0.44	0.333	0.429	0.432	0.338	0.448	0.361	0.361	0.419	0.359	0.375	0.388	0.445	0.288	0.391	0.364	0.376	0.364	0.271	0.336	0.366	0.345	0.347	0.371	0.334	0.348	0.374	0.404	0.299	0.304	0.348	0.415	0.449	0.362	0.349	0.337	0.412	0.354	0.363	0.409	0.401
cg12554573	PARP3	poly (ADP-ribose) polymerase family; member 3 isoform a	-0.906334	0.858	0.858	0.859	0.881	0.887	0.897	0.847	0.852	0.882	0.802	0.869	0.866	0.836	0.888	0.839	0.857	0.85	0.896	0.846	0.874	0.865	0.856	0.84	0.836	0.847	0.869	0.837	0.829	0.805	0.871	0.822	0.861	0.868	0.829	0.862	0.842	0.853	0.877	0.854	0.795	0.81	0.857	0.856	0.882	0.834	0.844
cg15538427	LOC221091	hypothetical protein LOC221091	-0.905162	0.719	0.745	0.74	0.675	0.678	0.666	0.689	0.69	0.594	0.664	0.679	0.681	0.675	0.68	0.677	0.681	0.688	0.69	0.703	0.712	0.724	0.637	0.68	0.652	0.59	0.608	0.629	0.709	0.645	0.706	0.621	0.63	0.678	0.643	0.63	0.663	0.636	0.649	0.677	0.713	0.629	0.682	0.644	0.61	0.586	0.639
cg23124451	CBX7	chromobox homolog 7	-0.904344	0.856	0.829	0.913	0.863	0.88	0.92	0.893	0.855	0.914	0.904	0.867	0.9	0.842	0.851	0.83	0.834	0.831	0.897	0.876	0.897	0.899	0.918	0.892	0.93	0.926	0.897	0.916	0.881	0.879	0.875	0.845	0.938	0.923	0.895	0.922	0.922	0.867	0.9	0.895	0.914	0.878	0.938	0.883	0.924	0.844	0.785
cg25809905	ITGA2B	integrin alpha 2b precursor	-0.902514	0.892	0.855	0.849	0.833	0.877	0.911	0.864	0.879	0.905	0.914	0.896	0.872	0.842	0.881	0.83	0.859	0.824	0.881	0.858	0.903	0.898	0.881	0.905	0.927	0.907	0.924	0.896	0.911	0.886	0.878	0.91	0.924	0.895	0.892	0.9	0.904	0.914	0.889	0.877	0.88	0.901	0.897	0.91	0.883	0.873	0.909
cg17471102	FUT3	fucosyltransferase 3 (galactoside 3(4)-L-fucosyltransferase; Lewis blood group included)	-0.901759	0.783	0.848	0.838	0.824	0.842	0.85	0.815	0.832	0.876	0.873	0.819	0.837	0.792	0.831	0.787	0.813	0.818	0.85	0.817	0.801	0.864	0.876	0.851	0.863	0.885	0.902	0.859	0.851	0.866	0.878	0.833	0.853	0.858	0.849	0.869	0.883	0.808	0.851	0.858	0.833	0.857	0.844	0.832	0.838	0.792	0.769
cg13406950	GBP1	guanylate binding protein 1; interferon-inducible; 67kD	-0.901117	0.876	0.845	0.882	0.824	0.896	0.799	0.858	0.877	0.89	0.884	0.88	0.863	0.826	0.867	0.759	0.849	0.761	0.888	0.761	0.848	0.876	0.886	0.862	0.903	0.865	0.917	0.86	0.908	0.87	0.903	0.867	0.896	0.915	0.877	0.904	0.854	0.796	0.876	0.918	0.704	0.877	0.898	0.871	0.811	0.756	0.818
cg25538571	FLJ46365	hypothetical protein LOC401459	-0.895274	0.67	0.649	0.698	0.654	0.675	0.728	0.574	0.681	0.654	0.671	0.671	0.627	0.572	0.7	0.643	0.622	0.644	0.702	0.582	0.704	0.736	0.678	0.764	0.651	0.676	0.684	0.639	0.726	0.721	0.732	0.719	0.647	0.664	0.632	0.728	0.72	0.646	0.678	0.687	0.675	0.656	0.683	0.652	0.688	0.669	0.691
cg01560871	C10orf27	chromosome 10 open reading frame 27	-0.89191	0.884	0.89	0.875	0.849	0.907	0.911	0.865	0.875	0.885	0.908	0.881	0.863	0.843	0.891	0.853	0.88	0.862	0.899	0.854	0.875	0.91	0.899	0.92	0.903	0.875	0.908	0.904	0.886	0.914	0.943	0.904	0.919	0.925	0.908	0.905	0.912	0.921	0.882	0.928	0.903	0.901	0.928	0.897	0.897	0.903	0.91
cg26581729	NPDC1	neural proliferation; differentiation and control; 1	-0.886475	0.726	0.777	0.776	0.762	0.794	0.808	0.751	0.731	0.724	0.74	0.76	0.709	0.708	0.766	0.727	0.704	0.764	0.754	0.639	0.796	0.787	0.74	0.777	0.732	0.767	0.764	0.741	0.688	0.687	0.788	0.722	0.772	0.761	0.73	0.749	0.733	0.764	0.764	0.777	0.802	0.671	0.761	0.734	0.778	0.658	0.71
cg19761273	CSNK1D	casein kinase 1; delta isoform 1	-0.886093	0.384	0.408	0.371	0.377	0.364	0.388	0.316	0.369	0.369	0.396	0.386	0.398	0.344	0.367	0.38	0.383	0.306	0.359	0.351	0.425	0.426	0.405	0.455	0.377	0.433	0.422	0.393	0.426	0.394	0.401	0.404	0.424	0.416	0.392	0.443	0.405	0.385	0.413	0.412	0.337	0.357	0.422	0.4	0.353	0.378	0.399
cg26394940	FLJ10945	hypothetical protein LOC55267	-0.885997	0.56	0.527	0.632	0.677	0.745	0.555	0.4	0.573	0.549	0.688	0.77	0.64	0.474	0.611	0.526	0.502	0.632	0.496	0.414	0.566	0.605	0.801	0.47	0.5	0.589	0.376	0.602	0.601	0.55	0.581	0.462	0.67	0.562	0.59	0.476	0.513	0.554	0.67	0.76	0.616	0.589	0.497	0.49	0.757	0.573	0.624
cg09462576	MRPL55	mitochondrial ribosomal protein L55 isoform a	-0.88421	0.675	0.672	0.727	0.702	0.718	0.727	0.757	0.734	0.706	0.701	0.669	0.748	0.669	0.663	0.706	0.667	0.684	0.74	0.745	0.768	0.743	0.709	0.748	0.685	0.75	0.808	0.732	0.747	0.653	0.757	0.729	0.697	0.724	0.748	0.786	0.773	0.737	0.752	0.693	0.7	0.706	0.739	0.701	0.767	0.669	0.675
cg23320649	C3orf18	hypothetical protein LOC51161	-0.882801	0.755	0.711	0.729	0.715	0.744	0.775	0.666	0.725	0.724	0.708	0.753	0.663	0.665	0.724	0.651	0.676	0.703	0.722	0.654	0.734	0.742	0.737	0.752	0.732	0.732	0.746	0.734	0.735	0.715	0.801	0.661	0.713	0.734	0.726	0.754	0.732	0.717	0.743	0.725	0.604	0.721	0.775	0.714	0.723	0.725	0.73
cg07388493	NDUFS5	NADH dehydrogenase (ubiquinone) Fe-S protein 5; 15kDa (NADH-coenzyme Q reductase)	-0.882634	0.637	0.645	0.645	0.726	0.658	0.639	0.678	0.621	0.751	0.789	0.686	0.707	0.678	0.684	0.69	0.674	0.597	0.717	0.588	0.703	0.755	0.748	0.727	0.691	0.733	0.689	0.741	0.803	0.692	0.732	0.805	0.778	0.774	0.699	0.761	0.704	0.662	0.764	0.809	0.795	0.815	0.81	0.747	0.69	0.652	0.695
cg21448423	ACOT11	thioesterase; adipose associated isoform BFIT1	-0.882253	0.735	0.759	0.706	0.651	0.673	0.708	0.646	0.704	0.699	0.676	0.71	0.666	0.647	0.665	0.62	0.676	0.656	0.774	0.701	0.742	0.78	0.752	0.768	0.717	0.736	0.734	0.694	0.753	0.793	0.825	0.75	0.742	0.772	0.75	0.75	0.749	0.748	0.755	0.764	0.687	0.718	0.788	0.733	0.725	0.682	0.721
cg04474832	ABHD14A	abhydrolase domain containing 14A	-0.881413	0.476	0.441	0.493	0.477	0.453	0.452	0.435	0.441	0.402	0.463	0.493	0.454	0.378	0.474	0.376	0.414	0.478	0.452	0.385	0.43	0.506	0.445	0.524	0.503	0.476	0.495	0.456	0.535	0.45	0.502	0.474	0.484	0.475	0.42	0.488	0.511	0.496	0.513	0.482	0.445	0.453	0.48	0.514	0.486	0.458	0.47
cg16363586	BST2	bone marrow stromal cell antigen 2	-0.881356	0.298	0.365	0.313	0.282	0.351	0.264	0.245	0.29	0.222	0.294	0.246	0.227	0.297	0.306	0.276	0.292	0.277	0.268	0.288	0.277	0.29	0.358	0.395	0.364	0.365	0.277	0.288	0.28	0.381	0.411	0.305	0.25	0.359	0.278	0.301	0.29	0.351	0.383	0.372	0.279	0.252	0.295	0.326	0.214	0.339	0.319
cg02228185	ASPA	aspartoacylase	-0.880869	0.722	0.74	0.684	0.767	0.782	0.813	0.76	0.74	0.772	0.8	0.804	0.717	0.721	0.782	0.688	0.754	0.659	0.792	0.68	0.785	0.781	0.795	0.803	0.756	0.779	0.846	0.803	0.834	0.782	0.833	0.773	0.828	0.832	0.803	0.8	0.812	0.77	0.812	0.761	0.733	0.801	0.815	0.785	0.753	0.771	0.851
cg25268718	PSME1	proteasome activator subunit 1 isoform 1	-0.880524	0.761	0.756	0.769	0.783	0.783	0.827	0.756	0.774	0.818	0.739	0.817	0.756	0.666	0.803	0.717	0.736	0.661	0.781	0.737	0.808	0.75	0.775	0.773	0.779	0.756	0.788	0.711	0.774	0.747	0.794	0.756	0.784	0.769	0.711	0.747	0.773	0.774	0.721	0.746	0.66	0.699	0.758	0.71	0.777	0.737	0.753
cg05379350	GIT1	G protein-coupled receptor kinase interactor 1	-0.880326	0.424	0.349	0.398	0.379	0.427	0.502	0.377	0.36	0.305	0.433	0.401	0.327	0.324	0.414	0.383	0.42	0.36	0.494	0.315	0.404	0.492	0.502	0.528	0.449	0.473	0.375	0.405	0.493	0.36	0.503	0.439	0.452	0.427	0.4	0.417	0.429	0.381	0.465	0.469	0.338	0.373	0.447	0.476	0.3	0.349	0.398
cg08090640	IFI35	interferon-induced protein 35	-0.87851	0.581	0.668	0.682	0.642	0.611	0.569	0.598	0.681	0.511	0.623	0.635	0.479	0.525	0.477	0.503	0.486	0.496	0.567	0.452	0.637	0.608	0.638	0.656	0.642	0.606	0.595	0.634	0.666	0.663	0.712	0.666	0.654	0.655	0.56	0.654	0.654	0.669	0.586	0.716	0.475	0.647	0.669	0.704	0.567	0.622	0.672
cg25256723	F5	coagulation factor V precursor	-0.877466	0.885	0.872	0.878	0.873	0.908	0.922	0.848	0.868	0.918	0.877	0.93	0.876	0.828	0.889	0.728	0.767	0.827	0.92	0.843	0.918	0.874	0.86	0.846	0.843	0.861	0.867	0.83	0.873	0.852	0.855	0.848	0.86	0.866	0.847	0.875	0.804	0.857	0.75	0.804	0.8	0.836	0.857	0.824	0.909	0.826	0.825
cg04036898	POMGNT1	O-linked mannose beta1;2-N-acetylglucosaminyltransferase	-0.87549	0.607	0.622	0.693	0.682	0.647	0.67	0.627	0.612	0.759	0.569	0.697	0.635	0.621	0.675	0.638	0.643	0.661	0.716	0.587	0.639	0.664	0.66	0.667	0.64	0.63	0.676	0.545	0.621	0.603	0.647	0.602	0.647	0.603	0.574	0.591	0.659	0.615	0.632	0.667	0.615	0.491	0.603	0.545	0.693	0.636	0.596
cg07810156	PDZK1IP1	PDZK1 interacting protein 1	-0.875464	0.937	0.939	0.945	0.937	0.955	0.966	0.944	0.944	0.952	0.924	0.964	0.931	0.922	0.945	0.935	0.936	0.91	0.947	0.934	0.945	0.927	0.931	0.922	0.936	0.939	0.934	0.91	0.937	0.923	0.938	0.924	0.911	0.923	0.905	0.917	0.917	0.956	0.917	0.911	0.924	0.924	0.92	0.937	0.952	0.948	0.956
cg01739167	CHRNE	nicotinic acetylcholine receptor epsilon polypeptide precursor	-0.875318	0.671	0.579	0.633	0.693	0.617	0.709	0.676	0.654	0.606	0.56	0.692	0.612	0.545	0.563	0.425	0.642	0.538	0.62	0.559	0.538	0.575	0.578	0.534	0.562	0.632	0.621	0.694	0.569	0.569	0.605	0.58	0.561	0.654	0.617	0.533	0.543	0.549	0.544	0.722	0.576	0.561	0.636	0.555	0.611	0.547	0.602
cg07211259	PDCD1LG2	programmed cell death 1 ligand 2	-0.875299	0.267	0.363	0.367	0.361	0.275	0.233	0.277	0.339	0.213	0.289	0.318	0.243	0.316	0.345	0.418	0.31	0.427	0.301	0.331	0.264	0.353	0.286	0.421	0.307	0.341	0.378	0.322	0.336	0.372	0.325	0.319	0.314	0.368	0.279	0.376	0.355	0.307	0.418	0.212	0.286	0.32	0.332	0.27	0.281	0.344	0.358
cg15804973	MAP3K5	mitogen-activated protein kinase kinase kinase 5	-0.870717	0.449	0.499	0.48	0.531	0.4	0.389	0.418	0.355	0.391	0.509	0.499	0.398	0.489	0.403	0.386	0.452	0.346	0.446	0.462	0.411	0.518	0.619	0.564	0.573	0.557	0.448	0.505	0.593	0.553	0.509	0.447	0.547	0.517	0.548	0.586	0.5	0.614	0.512	0.582	0.515	0.492	0.609	0.513	0.433	0.586	0.462
cg10917602	HSD3B7	3 beta-hydroxy-delta 5-C27-steroid oxidoreductase	-0.869288	0.833	0.845	0.862	0.807	0.829	0.869	0.813	0.833	0.862	0.851	0.843	0.841	0.786	0.832	0.816	0.841	0.777	0.805	0.804	0.831	0.867	0.884	0.847	0.841	0.867	0.827	0.847	0.871	0.863	0.887	0.838	0.852	0.872	0.843	0.867	0.878	0.823	0.842	0.821	0.825	0.821	0.85	0.837	0.855	0.816	0.81
cg26610808	BLOC1S2	biogenesis of lysosome-related organelles complex-1; subunit 2 isoform 1	-0.868253	0.194	0.221	0.229	0.269	0.256	0.291	0.184	0.242	0.345	0.229	0.265	0.228	0.194	0.324	0.299	0.296	0.312	0.284	0.215	0.285	0.19	0.276	0.352	0.252	0.237	0.211	0.26	0.249	0.227	0.285	0.222	0.319	0.327	0.14	0.239	0.236	0.307	0.339	0.272	0.306	0.176	0.209	0.268	0.262	0.298	0.312
cg00563932	PTGDS	prostaglandin H2 D-isomerase	-0.867861	0.778	0.843	0.849	0.84	0.86	0.821	0.792	0.78	0.875	0.819	0.82	0.825	0.788	0.836	0.798	0.834	0.79	0.843	0.792	0.814	0.855	0.781	0.819	0.782	0.805	0.79	0.791	0.851	0.845	0.894	0.851	0.827	0.825	0.773	0.816	0.831	0.736	0.834	0.843	0.8	0.756	0.807	0.815	0.838	0.686	0.7
cg03340878	OR2B6	olfactory receptor; family 2; subfamily B; member 6	-0.867428	0.613	0.618	0.565	0.614	0.636	0.614	0.495	0.591	0.599	0.638	0.583	0.566	0.569	0.635	0.523	0.554	0.527	0.669	0.558	0.565	0.663	0.586	0.708	0.637	0.626	0.65	0.584	0.665	0.677	0.653	0.615	0.571	0.585	0.567	0.666	0.7	0.614	0.653	0.649	0.633	0.619	0.659	0.608	0.596	0.593	0.591
cg04123409	SDS	serine dehydratase	-0.867141	0.565	0.52	0.602	0.584	0.581	0.549	0.605	0.651	0.33	0.712	0.531	0.639	0.574	0.594	0.58	0.477	0.513	0.566	0.502	0.616	0.734	0.717	0.68	0.751	0.639	0.758	0.707	0.686	0.716	0.693	0.676	0.681	0.764	0.64	0.671	0.751	0.676	0.729	0.671	0.685	0.731	0.801	0.634	0.597	0.67	0.655
cg22947000	BCMO1	beta-carotene 15; 15prime-monooxygenase 1	-0.86589	0.458	0.464	0.463	0.489	0.512	0.542	0.472	0.486	0.594	0.5	0.604	0.579	0.32	0.559	0.346	0.493	0.45	0.447	0.449	0.525	0.515	0.58	0.53	0.524	0.504	0.557	0.53	0.533	0.377	0.573	0.503	0.494	0.469	0.452	0.523	0.456	0.514	0.44	0.523	0.442	0.507	0.543	0.484	0.584	0.47	0.548
cg19724470	CD274	CD274 antigen	-0.863513	0.376	0.435	0.356	0.417	0.354	0.381	0.461	0.529	0.455	0.418	0.413	0.385	0.29	0.464	0.361	0.4	0.358	0.477	0.426	0.474	0.488	0.527	0.486	0.55	0.447	0.51	0.408	0.437	0.387	0.54	0.519	0.497	0.481	0.509	0.527	0.465	0.549	0.393	0.435	0.443	0.456	0.52	0.44	0.424	0.511	0.567
cg17421623	C3orf9	hypothetical protein LOC56983	-0.863278	0.502	0.527	0.518	0.615	0.575	0.585	0.464	0.423	0.69	0.587	0.63	0.503	0.498	0.591	0.557	0.567	0.453	0.596	0.475	0.587	0.583	0.661	0.582	0.498	0.578	0.429	0.484	0.581	0.597	0.575	0.578	0.546	0.684	0.414	0.632	0.63	0.488	0.566	0.553	0.443	0.458	0.789	0.477	0.691	0.573	0.618
cg03224418	SAMD10	sterile alpha motif domain containing 10	-0.863082	0.632	0.593	0.59	0.612	0.647	0.627	0.595	0.596	0.515	0.626	0.531	0.545	0.534	0.592	0.532	0.604	0.554	0.584	0.548	0.56	0.698	0.676	0.617	0.607	0.666	0.683	0.563	0.631	0.645	0.702	0.575	0.736	0.583	0.61	0.651	0.592	0.587	0.685	0.622	0.564	0.576	0.669	0.63	0.647	0.577	0.588
cg22580512	NCOR2	nuclear receptor co-repressor 2	-0.86224	0.925	0.896	0.891	0.89	0.908	0.905	0.894	0.886	0.921	0.945	0.898	0.895	0.871	0.901	0.872	0.881	0.873	0.921	0.893	0.896	0.955	0.962	0.958	0.944	0.947	0.961	0.952	0.952	0.948	0.948	0.941	0.956	0.961	0.949	0.958	0.954	0.964	0.945	0.953	0.947	0.943	0.964	0.944	0.915	0.959	0.962
cg05228408	CLCN6	chloride channel 6 isoform ClC-6b	-0.860873	0.659	0.653	0.656	0.63	0.688	0.629	0.479	0.639	0.712	0.639	0.729	0.672	0.618	0.541	0.624	0.703	0.683	0.73	0.556	0.671	0.7	0.739	0.62	0.645	0.717	0.606	0.53	0.754	0.578	0.754	0.664	0.673	0.713	0.733	0.714	0.727	0.659	0.729	0.672	0.639	0.572	0.615	0.661	0.762	0.66	0.66
cg23679724	CTSZ	cathepsin Z preproprotein	-0.860177	0.892	0.902	0.901	0.901	0.906	0.936	0.889	0.91	0.918	0.891	0.937	0.891	0.883	0.904	0.895	0.887	0.881	0.909	0.881	0.903	0.895	0.91	0.903	0.917	0.926	0.92	0.904	0.926	0.893	0.914	0.902	0.895	0.905	0.893	0.897	0.912	0.92	0.886	0.876	0.897	0.9	0.889	0.892	0.936	0.912	0.924
cg05331214	SCN7A	sodium channel; voltage-gated; type VII; alpha	-0.859734	0.847	0.833	0.837	0.794	0.86	0.84	0.799	0.793	0.818	0.874	0.844	0.815	0.771	0.833	0.72	0.81	0.734	0.85	0.774	0.847	0.808	0.842	0.732	0.828	0.791	0.852	0.827	0.869	0.858	0.869	0.82	0.816	0.869	0.798	0.858	0.833	0.83	0.798	0.842	0.795	0.837	0.829	0.843	0.814	0.836	0.827
cg19046959	COL8A2	collagen; type VIII; alpha 2	-0.859348	0.192	0.191	0.15	0.25	0.209	0.196	0.151	0.214	0.129	0.233	0.227	0.196	0.151	0.146	0.187	0.162	0.157	0.24	0.169	0.19	0.261	0.195	0.256	0.218	0.266	0.156	0.262	0.264	0.237	0.354	0.191	0.24	0.257	0.212	0.273	0.276	0.302	0.224	0.237	0.26	0.232	0.204	0.217	0.167	0.296	0.241
cg18660898	MLLT11	MLLT11 protein	-0.858321	0.288	0.276	0.312	0.286	0.254	0.213	0.248	0.35	0.272	0.292	0.238	0.208	0.294	0.347	0.247	0.266	0.253	0.272	0.198	0.245	0.25	0.31	0.309	0.275	0.266	0.295	0.271	0.304	0.324	0.309	0.237	0.295	0.292	0.215	0.275	0.293	0.237	0.353	0.287	0.185	0.265	0.327	0.254	0.277	0.232	0.272
cg22919728	CHST13	carbohydrate (chondroitin 4) sulfotransferase 13	-0.857374	0.811	0.831	0.785	0.464	0.832	0.733	0.714	0.729	0.829	0.637	0.771	0.576	0.678	0.734	0.685	0.83	0.771	0.752	0.668	0.787	0.742	0.816	0.66	0.685	0.827	0.691	0.79	0.71	0.743	0.664	0.65	0.762	0.846	0.655	0.676	0.758	0.685	0.812	0.742	0.56	0.571	0.75	0.797	0.804	0.683	0.721
cg26927807	BTBD2	BTB (POZ) domain containing 2	-0.854479	0.929	0.945	0.922	0.921	0.937	0.945	0.92	0.921	0.932	0.929	0.951	0.924	0.904	0.934	0.901	0.922	0.912	0.922	0.918	0.926	0.951	0.943	0.944	0.962	0.948	0.952	0.945	0.944	0.951	0.949	0.955	0.948	0.955	0.947	0.953	0.938	0.961	0.946	0.946	0.941	0.948	0.954	0.915	0.962	0.954	0.958
cg08468689	LGP1	LGP1 homolog	-0.853439	0.278	0.339	0.316	0.294	0.3	0.288	0.279	0.285	0.274	0.322	0.243	0.343	0.25	0.267	0.283	0.334	0.34	0.307	0.29	0.304	0.291	0.262	0.349	0.3	0.312	0.232	0.278	0.324	0.322	0.337	0.27	0.252	0.343	0.302	0.333	0.281	0.354	0.347	0.285	0.327	0.302	0.305	0.307	0.26	0.335	0.316
cg13129046	C10orf35	hypothetical protein LOC219738	-0.852209	0.252	0.226	0.22	0.245	0.268	0.146	0.2	0.271	0.256	0.244	0.205	0.239	0.233	0.264	0.28	0.205	0.231	0.226	0.19	0.272	0.297	0.421	0.266	0.211	0.25	0.251	0.265	0.226	0.265	0.317	0.245	0.251	0.258	0.229	0.315	0.26	0.303	0.285	0.282	0.225	0.249	0.208	0.262	0.228	0.293	0.213
cg20654468	LPXN	leupaxin	-0.851739	0.314	0.343	0.254	0.297	0.229	0.255	0.271	0.325	0.287	0.319	0.267	0.221	0.327	0.335	0.264	0.21	0.307	0.242	0.334	0.232	0.371	0.356	0.363	0.319	0.352	0.353	0.349	0.323	0.34	0.396	0.317	0.303	0.321	0.273	0.358	0.356	0.347	0.384	0.259	0.225	0.358	0.333	0.265	0.322	0.313	0.342
cg21120249	FLJ36268	hypothetical protein LOC401563	-0.851686	0.884	0.922	0.869	0.888	0.886	0.873	0.87	0.884	0.9	0.886	0.833	0.917	0.89	0.853	0.842	0.877	0.838	0.881	0.86	0.878	0.887	0.911	0.919	0.909	0.907	0.887	0.899	0.915	0.93	0.924	0.903	0.898	0.914	0.915	0.902	0.909	0.864	0.938	0.924	0.906	0.906	0.928	0.883	0.824	0.845	0.882
cg17431739	MSRB2	methionine sulfoxide reductase B2	-0.850897	0.514	0.542	0.563	0.522	0.564	0.49	0.57	0.546	0.471	0.512	0.555	0.526	0.48	0.553	0.428	0.484	0.436	0.526	0.446	0.552	0.492	0.433	0.493	0.428	0.456	0.432	0.44	0.465	0.523	0.459	0.471	0.456	0.479	0.426	0.479	0.525	0.482	0.463	0.486	0.428	0.391	0.413	0.464	0.549	0.463	0.479
cg15297650	DKFZP566N034	hypothetical protein LOC81615	-0.85037	0.728	0.691	0.722	0.695	0.733	0.728	0.686	0.677	0.745	0.745	0.749	0.683	0.612	0.719	0.643	0.704	0.67	0.729	0.701	0.714	0.709	0.754	0.742	0.715	0.739	0.756	0.709	0.706	0.668	0.748	0.72	0.704	0.74	0.713	0.721	0.762	0.706	0.652	0.678	0.621	0.699	0.69	0.714	0.751	0.677	0.687
cg20366832	LLGL2	lethal giant larvae homolog 2 isoform a	-0.849872	0.599	0.597	0.65	0.655	0.588	0.691	0.592	0.638	0.58	0.632	0.587	0.589	0.459	0.563	0.538	0.625	0.528	0.635	0.572	0.54	0.757	0.659	0.712	0.666	0.619	0.649	0.59	0.685	0.668	0.619	0.66	0.62	0.6	0.534	0.62	0.601	0.727	0.582	0.682	0.625	0.568	0.63	0.52	0.607	0.658	0.673
cg08598221	SNTB1	basic beta 1 syntrophin	-0.848764	0.72	0.737	0.703	0.687	0.761	0.689	0.67	0.726	0.795	0.7	0.589	0.72	0.595	0.691	0.577	0.653	0.613	0.714	0.577	0.681	0.782	0.781	0.744	0.76	0.718	0.599	0.685	0.722	0.7	0.735	0.712	0.666	0.713	0.693	0.743	0.66	0.741	0.735	0.774	0.575	0.7	0.809	0.701	0.649	0.737	0.715
cg13807496	ALX4	aristaless-like homeobox 4	0.851784	0.0329	0.0376	0.0296	0.0434	0.0373	0.0214	0.0357	0.0389	0.0338	0.0525	0.0287	0.0353	0.0311	0.0358	0.0429	0.0423	0.0241	0.0329	0.0324	0.038	0.0418	0.0454	0.0595	0.0383	0.0611	0.0353	0.0441	0.0453	0.04	0.0458	0.0516	0.0481	0.0486	0.0465	0.0384	0.0556	0.0291	0.0343	0.0449	0.0328	0.0325	0.046	0.0542	0.0249	0.0282	0.0339
cg24178740	FEV	FEV (ETS oncogene family)	0.854733	0.12	0.108	0.11	0.127	0.102	0.0802	0.102	0.0932	0.0932	0.178	0.1	0.118	0.101	0.107	0.123	0.13	0.11	0.122	0.119	0.116	0.182	0.153	0.171	0.152	0.239	0.124	0.145	0.141	0.156	0.171	0.118	0.166	0.135	0.119	0.143	0.164	0.107	0.158	0.144	0.168	0.188	0.126	0.14	0.0741	0.114	0.124
cg02994956	NEFH	neurofilament; heavy polypeptide 200kDa	0.854899	0.156	0.138	0.128	0.195	0.12	0.0908	0.118	0.176	0.0705	0.163	0.0945	0.154	0.135	0.219	0.111	0.126	0.121	0.174	0.121	0.121	0.187	0.133	0.184	0.144	0.151	0.131	0.114	0.147	0.156	0.148	0.154	0.151	0.118	0.148	0.17	0.17	0.149	0.168	0.147	0.224	0.169	0.159	0.135	0.0934	0.123	0.139
cg13870866	TBX20	T-box transcription factor TBX20	0.855038	0.0347	0.0369	0.038	0.0398	0.0439	0.0267	0.0337	0.0423	0.0288	0.0552	0.0346	0.0357	0.0388	0.0463	0.0359	0.0323	0.0314	0.0448	0.0302	0.0427	0.0464	0.0445	0.0455	0.0422	0.0476	0.0453	0.0636	0.0464	0.0486	0.0646	0.0488	0.0491	0.0414	0.0346	0.0589	0.0632	0.0652	0.0407	0.0533	0.0354	0.0484	0.0537	0.0475	0.0283	0.056	0.0492
cg05436231	CD164L2	CD164 sialomucin-like 2	0.85564	0.0523	0.0456	0.0686	0.0637	0.0642	0.0512	0.0712	0.0646	0.0443	0.06	0.0638	0.0599	0.0552	0.0703	0.0627	0.0768	0.0578	0.0709	0.0663	0.0832	0.0516	0.068	0.0566	0.0358	0.0492	0.037	0.0525	0.026	0.0361	0.0387	0.0517	0.0545	0.0532	0.0399	0.0271	0.0726	0.0431	0.0275	0.0387	0.0111	0.0435	0.0456	0.0546	0.0393	0.0401	0.034
cg21870884	GPR25	G protein-coupled receptor 25	0.856203	0.0468	0.0472	0.0458	0.0606	0.0504	0.0614	0.0481	0.065	0.0472	0.0655	0.0516	0.134	0.0754	0.0662	0.0499	0.0424	0.0558	0.0671	0.0798	0.0351	0.0485	0.0722	0.0564	0.052	0.0426	0.0385	0.0487	0.0435	0.0524	0.0419	0.0406	0.0626	0.0651	0.0446	0.0408	0.0596	0.0854	0.037	0.0838	0.0293	0.065	0.117	0.052	0.035	0.0777	0.102
cg02844545	GCM2	glial cells missing homolog 2	0.857748	0.0861	0.0776	0.0799	0.0689	0.0772	0.0553	0.0892	0.0755	0.0693	0.108	0.0586	0.0815	0.0631	0.0766	0.112	0.0912	0.0754	0.0851	0.0638	0.0769	0.0978	0.0753	0.111	0.0942	0.122	0.0797	0.105	0.0976	0.0749	0.0918	0.105	0.0951	0.0859	0.0764	0.103	0.113	0.115	0.0707	0.101	0.0806	0.0944	0.094	0.127	0.052	0.0916	0.086
cg27320127	KCNK12	potassium channel; subfamily K; member 12	0.857992	0.0412	0.0225	0.0303	0.0353	0.0453	0.04	0.0283	0.0301	0.0301	0.0304	0.0341	0.0293	0.0379	0.0316	0.0336	0.0314	0.0274	0.0329	0.0348	0.0327	0.0336	0.0346	0.0324	0.0407	0.0418	0.03	0.0249	0.0479	0.0352	0.0355	0.0321	0.023	0.0361	0.0229	0.0367	0.0415	0.0373	0.0311	0.0375	0.0145	0.0485	0.0366	0.0396	0.0284	0.0387	0.0379
cg15379633	RAB36	RAB36; member RAS oncogene family	0.857994	0.0317	0.0637	0.0212	0.0399	0.0429	0.0249	0.0229	0.0393	0.0412	0.0339	0.0225	0.0375	0.0375	0.0409	0.0489	0.0269	0.0343	0.0462	0.0382	0.0349	0.0621	0.0392	0.0466	0.056	0.0434	0.0225	0.0348	0.0587	0.0328	0.0341	0.0382	0.261	0.049	0.0271	0.0466	0.0519	0.0316	0.0253	0.0317	0.0244	0.0227	0.0338	0.0429	0.0312	0.0303	0.0206
cg08209133	SLC10A4	solute carrier family 10 (sodium/bile acid cotransporter family); member 4	0.859178	0.0761	0.0778	0.0828	0.0958	0.0702	0.0517	0.0778	0.0758	0.0793	0.121	0.0719	0.0973	0.0846	0.0669	0.0691	0.0787	0.0525	0.0747	0.0581	0.0659	0.0863	0.081	0.0863	0.0959	0.0802	0.0827	0.088	0.0854	0.107	0.122	0.0835	0.145	0.0986	0.105	0.105	0.104	0.0808	0.124	0.125	0.0969	0.135	0.113	0.105	0.0549	0.0992	0.0806
cg25947945	LAD1	ladinin 1	0.859948	0.0549	0.0537	0.0447	0.0858	0.0656	0.0484	0.0677	0.0573	0.0584	0.0713	0.0666	0.0732	0.0618	0.0593	0.0552	0.0571	0.0382	0.0666	0.0417	0.059	0.0753	0.0904	0.0559	0.0548	0.0651	0.0554	0.0438	0.0748	0.0582	0.0625	0.0736	0.0743	0.0761	0.0684	0.101	0.0882	0.108	0.0793	0.0664	0.0527	0.0539	0.0594	0.0572	0.058	0.0515	0.0568
cg03958979	NR2E1	nuclear receptor subfamily 2; group E; member 1	0.860528	0.103	0.119	0.118	0.122	0.105	0.1	0.0985	0.108	0.0979	0.107	0.0987	0.111	0.0987	0.117	0.144	0.123	0.109	0.107	0.0718	0.112	0.0882	0.0895	0.116	0.0851	0.0913	0.0794	0.0801	0.086	0.102	0.0836	0.0957	0.0921	0.101	0.101	0.117	0.123	0.0906	0.0987	0.0954	0.0703	0.071	0.105	0.0909	0.105	0.0626	0.0804
cg08012287	ACTN3	skeletal muscle specific actinin; alpha 3	0.861327	0.281	0.249	0.251	0.341	0.316	0.256	0.287	0.24	0.311	0.303	0.344	0.282	0.251	0.288	0.243	0.266	0.314	0.337	0.382	0.329	0.263	0.327	0.373	0.307	0.277	0.3	0.311	0.299	0.261	0.295	0.278	0.377	0.334	0.298	0.344	0.287	0.325	0.29	0.28	0.275	0.324	0.31	0.27	0.279	0.251	0.228
cg05488632	ABHD9	abhydrolase domain containing 9	0.861491	0.0611	0.0682	0.0731	0.0723	0.0627	0.0599	0.0693	0.0862	0.0621	0.0776	0.0721	0.0771	0.0664	0.0798	0.0684	0.0651	0.0653	0.0719	0.0646	0.0722	0.0935	0.0956	0.0817	0.0903	0.0906	0.0836	0.0816	0.1	0.0689	0.0721	0.0847	0.0754	0.0781	0.0761	0.0758	0.0819	0.0854	0.0673	0.0995	0.0808	0.0648	0.0729	0.0771	0.0594	0.067	0.0647
cg07752420	CDKN2A	cyclin-dependent kinase inhibitor 2A isoform 3	0.86282	0.0583	0.0489	0.0531	0.055	0.0648	0.0435	0.0666	0.0652	0.0599	0.0552	0.0748	0.0688	0.0504	0.0678	0.0804	0.0571	0.0545	0.0621	0.0555	0.0533	0.0653	0.06	0.0571	0.0599	0.0635	0.0786	0.0566	0.0573	0.0571	0.0591	0.0707	0.0704	0.0541	0.0475	0.0577	0.0562	0.0485	0.0432	0.0511	0.0601	0.0486	0.0523	0.0615	0.0376	0.0437	0.0563
cg14456683	ZIC1	zinc finger protein of the cerebellum 1	0.863023	0.075	0.0558	0.0649	0.0607	0.0751	0.0556	0.0663	0.0784	0.0563	0.0557	0.0777	0.0699	0.0423	0.0788	0.0892	0.0516	0.06	0.0934	0.0667	0.0631	0.0696	0.0721	0.0729	0.0767	0.0723	0.0392	0.0575	0.0712	0.0702	0.0686	0.0667	0.0508	0.0544	0.054	0.072	0.0835	0.0681	0.0635	0.0555	0.0394	0.0371	0.0732	0.0549	0.0601	0.0656	0.0668
cg06291867	HTR7	5-hydroxytryptamine receptor 7 isoform d	0.86422	0.0354	0.0559	0.0458	0.0486	0.0369	0.0244	0.0432	0.0566	0.0349	0.0493	0.0423	0.0493	0.066	0.0584	0.0502	0.045	0.0335	0.0474	0.0379	0.0385	0.0442	0.0404	0.0559	0.0527	0.0288	0.0425	0.0638	0.0389	0.0468	0.0599	0.0518	0.0593	0.0503	0.0531	0.048	0.0443	0.0372	0.0713	0.0445	0.0224	0.0511	0.0618	0.0516	0.0295	0.0301	0.0324
cg21801378	BRUNOL6	bruno-like 6; RNA binding protein	0.865163	0.019	0.0182	0.0202	0.0366	0.0241	0.0198	0.0271	0.0213	0.0176	0.0157	0.0227	0.0313	0.0224	0.0287	0.0227	0.0233	0.0214	0.0276	0.0266	0.0246	0.0204	0.0174	0.0156	0.0157	0.0141	0.013	0.0127	0.0145	0.0153	0.0193	0.0164	0.0124	0.0123	0.00982	0.0162	0.0167	0.0132	0.0117	0.0152	0.018	0.012	0.0144	0.0202	0.0165	0.0131	0.0137
cg24713204	ZNF471	zinc finger protein 471	0.866015	0.0336	0.0417	0.0314	0.0498	0.0296	0.0247	0.0331	0.0304	0.0246	0.0145	0.0271	0.0313	0.0368	0.027	0.0395	0.0305	0.0374	0.0383	0.0321	0.0254	0.0262	0.0181	0.0237	0.0173	0.0201	0.0123	0.0131	0.0216	0.0258	0.023	0.0175	0.0306	0.0184	0.0144	0.0222	0.0215	0.015	0.0181	0.0216	0.018	0.0239	0.017	0.0201	0.0213	0.0168	0.0167
cg21992250	SLC15A3	solute carrier family 15; member 3	0.867589	0.0479	0.0472	0.0407	0.0696	0.0581	0.04	0.0588	0.0626	0.0572	0.0523	0.067	0.0641	0.0534	0.0788	0.0609	0.0692	0.0517	0.0592	0.0469	0.0661	0.0569	0.0469	0.0632	0.0458	0.0717	0.0424	0.0466	0.0526	0.0346	0.047	0.051	0.0465	0.044	0.0443	0.0559	0.0556	0.0539	0.0552	0.0545	0.0536	0.0393	0.0422	0.045	0.0368	0.0424	0.0404
cg25762706	STMN4	stathmin-like-protein RB3	0.868013	0.501	0.553	0.574	0.56	0.57	0.561	0.534	0.538	0.47	0.557	0.531	0.634	0.419	0.546	0.479	0.565	0.444	0.598	0.512	0.52	0.575	0.641	0.644	0.568	0.613	0.707	0.533	0.629	0.57	0.659	0.612	0.644	0.612	0.618	0.638	0.536	0.58	0.587	0.566	0.605	0.642	0.682	0.58	0.806	0.541	0.548
cg12883767	SLC26A10	solute carrier family 26; member 10 isoform 2	0.868592	0.15	0.116	0.135	0.172	0.149	0.171	0.161	0.163	0.105	0.231	0.136	0.163	0.142	0.135	0.141	0.112	0.125	0.152	0.158	0.134	0.149	0.254	0.172	0.167	0.118	0.187	0.188	0.178	0.135	0.173	0.135	0.182	0.205	0.227	0.177	0.223	0.2	0.187	0.142	0.189	0.199	0.214	0.185	0.107	0.142	0.148
cg21788470	PTHLH	parathyroid hormone-like hormone isoform 2 preproprotein	0.868818	0.192	0.182	0.188	0.299	0.231	0.193	0.189	0.147	0.153	0.249	0.25	0.266	0.14	0.153	0.243	0.203	0.233	0.235	0.269	0.134	0.162	0.189	0.153	0.222	0.252	0.143	0.166	0.199	0.187	0.194	0.17	0.211	0.234	0.177	0.147	0.235	0.181	0.136	0.153	0.189	0.239	0.223	0.159	0.221	0.231	0.192
cg00489401	FLT4	fms-related tyrosine kinase 4 isoform 1	0.870517	0.0352	0.0275	0.0361	0.0385	0.0451	0.023	0.0375	0.0419	0.0334	0.0246	0.0495	0.035	0.0321	0.0383	0.032	0.0352	0.034	0.0394	0.0437	0.0364	0.0245	0.0242	0.0247	0.0239	0.0441	0.0305	0.0186	0.0309	0.0253	0.0351	0.0341	0.0283	0.0268	0.0195	0.0236	0.0284	0.0197	0.018	0.0166	0.0238	0.0293	0.0258	0.0307	0.0279	0.0165	0.0146
cg18182399	DES	desmin	0.8727	0.0306	0.0224	0.0401	0.0369	0.0726	0.0314	0.0323	0.0354	0.0371	0.034	0.0273	0.0333	0.0325	0.0438	0.0574	0.031	0.026	0.0399	0.0312	0.0375	0.0226	0.0321	0.0306	0.0285	0.0383	0.0225	0.0328	0.0321	0.0256	0.041	0.0314	0.0303	0.0333	0.0278	0.038	0.0391	0.0226	0.0284	0.0385	0.0162	0.0378	0.0241	0.0465	0.0177	0.0157	0.0181
cg17791651	POU3F1	POU domain; class 3; transcription factor 1	0.873568	0.0778	0.069	0.0863	0.102	0.124	0.0602	0.112	0.0972	0.106	0.104	0.107	0.0936	0.109	0.0895	0.0856	0.086	0.0698	0.1	0.0798	0.11	0.0809	0.0845	0.1	0.142	0.0724	0.0949	0.0942	0.0879	0.101	0.108	0.0749	0.089	0.0864	0.0862	0.0937	0.0789	0.16	0.067	0.073	0.0409	0.107	0.124	0.0744	0.0645	0.101	0.101
cg25431974	ECEL1	endothelin converting enzyme-like 1	0.873995	0.261	0.198	0.232	0.316	0.309	0.255	0.289	0.288	0.271	0.303	0.333	0.352	0.213	0.269	0.254	0.264	0.312	0.3	0.236	0.251	0.272	0.273	0.307	0.337	0.262	0.297	0.322	0.267	0.26	0.254	0.244	0.321	0.374	0.327	0.24	0.296	0.37	0.203	0.209	0.231	0.302	0.322	0.33	0.248	0.291	0.243
cg05294455	MYL4	atrial/embryonic alkali myosin light chain	0.874614	0.259	0.166	0.199	0.213	0.333	0.171	0.329	0.197	0.505	0.336	0.204	0.336	0.243	0.318	0.269	0.321	0.285	0.276	0.335	0.193	0.369	0.241	0.421	0.319	0.233	0.424	0.302	0.296	0.267	0.302	0.342	0.341	0.327	0.338	0.421	0.325	0.346	0.196	0.308	0.265	0.313	0.288	0.315	0.214	0.326	0.319
cg16386080	CCRK	cell cycle related kinase isoform 2	0.874841	0.0431	0.0416	0.0495	0.0416	0.0462	0.0567	0.0805	0.0549	0.0617	0.0629	0.0681	0.0531	0.0521	0.0477	0.0489	0.0403	0.0484	0.0456	0.0526	0.0327	0.0679	0.0768	0.0705	0.0819	0.0703	0.0663	0.0535	0.0491	0.0532	0.0613	0.0864	0.108	0.0481	0.0451	0.0684	0.0568	0.121	0.0601	0.0641	0.0344	0.0533	0.0848	0.0821	0.0361	0.115	0.132
cg16352283	FAM46B	hypothetical protein LOC115572	0.875191	0.102	0.0778	0.122	0.0948	0.109	0.105	0.0955	0.106	0.0922	0.104	0.116	0.11	0.0987	0.121	0.114	0.108	0.085	0.0992	0.106	0.112	0.118	0.0988	0.122	0.105	0.0964	0.0843	0.0971	0.0809	0.0967	0.0993	0.088	0.0997	0.119	0.112	0.108	0.112	0.0979	0.0742	0.0931	0.0782	0.0796	0.0836	0.11	0.0771	0.0905	0.0777
cg20264732	RBM35B	hypothetical protein LOC80004	0.875914	0.0526	0.0242	0.0567	0.0515	0.0377	0.0222	0.0521	0.0308	0.0405	0.0663	0.0262	0.0346	0.0401	0.0311	0.0462	0.0266	0.0327	0.0361	0.0488	0.041	0.0385	0.0691	0.0787	0.0772	0.0532	0.0442	0.0589	0.0424	0.0426	0.0579	0.0575	0.0632	0.0516	0.0466	0.0493	0.073	0.095	0.0356	0.0576	0.0235	0.0455	0.0499	0.0511	0.021	0.0607	0.0382
cg06638433	IGF2BP1	insulin-like growth factor 2 mRNA binding protein 1	0.877335	0.0427	0.0328	0.031	0.0356	0.0457	0.0386	0.0427	0.0368	0.0252	0.0324	0.0284	0.0292	0.0304	0.0277	0.0419	0.0394	0.0288	0.0333	0.0406	0.0391	0.0322	0.0198	0.0316	0.0208	0.0442	0.0254	0.023	0.029	0.0256	0.028	0.0263	0.0303	0.0244	0.0227	0.0287	0.0255	0.029	0.024	0.0189	0.0193	0.0465	0.0234	0.0278	0.0258	0.0314	0.031
cg22736354	NHLRC1	malin	0.877682	0.137	0.146	0.124	0.172	0.127	0.111	0.123	0.134	0.0838	0.0507	0.148	0.116	0.129	0.112	0.165	0.116	0.124	0.122	0.141	0.175	0.0611	0.0556	0.0601	0.0597	0.0471	0.0313	0.0504	0.0489	0.0527	0.0524	0.0449	0.0481	0.0546	0.0549	0.0543	0.0455	0.0356	0.0449	0.0483	0.0615	0.0848	0.0815	0.0525	0.104	0.0374	0.0291
cg06493994	SCGN	secretagogin precursor	0.878094	0.0249	0.0175	0.0262	0.0309	0.0243	0.0164	0.0225	0.0265	0.0168	0.0647	0.023	0.0233	0.0235	0.0202	0.0306	0.0318	0.0241	0.0211	0.0246	0.0263	0.0335	0.0308	0.0285	0.0391	0.0308	0.0227	0.0185	0.028	0.0249	0.025	0.0266	0.0291	0.027	0.0295	0.0309	0.033	0.0303	0.0194	0.0275	0.0136	0.0282	0.0271	0.0305	0.0187	0.0354	0.0399
cg00059225	GLRA1	glycine receptor; alpha 1	0.882994	0.113	0.139	0.204	0.123	0.134	0.08	0.109	0.15	0.13	0.174	0.112	0.12	0.122	0.159	0.116	0.122	0.0888	0.157	0.145	0.132	0.168	0.189	0.222	0.216	0.18	0.144	0.19	0.202	0.193	0.218	0.177	0.174	0.236	0.176	0.231	0.261	0.192	0.208	0.177	0.177	0.176	0.214	0.168	0.132	0.198	0.236
cg14918082	KCNAB3	potassium voltage-gated channel; shaker-related subfamily; beta member 3	0.88686	0.0773	0.051	0.0694	0.0893	0.0753	0.122	0.106	0.0704	0.0682	0.129	0.107	0.115	0.0659	0.0637	0.0952	0.0821	0.07	0.0753	0.0929	0.0665	0.156	0.0783	0.129	0.127	0.143	0.0782	0.0842	0.132	0.0682	0.082	0.109	0.0781	0.0766	0.0964	0.0777	0.129	0.169	0.0651	0.0537	0.0909	0.067	0.0863	0.119	0.0906	0.105	0.102
cg21296230	GREM1	gremlin-1 precursor	0.891374	0.0294	0.0366	0.0287	0.0398	0.0347	0.0281	0.0326	0.0321	0.0313	0.0297	0.0558	0.0324	0.0373	0.0399	0.0381	0.0384	0.0234	0.033	0.0365	0.0346	0.035	0.0333	0.037	0.0394	0.0376	0.0241	0.0222	0.0347	0.0559	0.0399	0.0256	0.0384	0.0282	0.0434	0.0333	0.0303	0.0236	0.03	0.0302	0.0405	0.0336	0.0365	0.0387	0.0206	0.0248	0.0313
cg24768561	CENTG2	centaurin; gamma 2	0.894624	0.172	0.166	0.174	0.171	0.172	0.136	0.152	0.17	0.188	0.204	0.157	0.17	0.158	0.242	0.158	0.14	0.148	0.192	0.142	0.185	0.169	0.183	0.209	0.218	0.156	0.198	0.211	0.197	0.216	0.225	0.18	0.193	0.24	0.156	0.204	0.263	0.168	0.166	0.173	0.151	0.178	0.191	0.195	0.158	0.171	0.166
cg07621046	C10orf82	hypothetical protein LOC143379	0.895275	0.0532	0.0404	0.0514	0.0575	0.0545	0.0335	0.0638	0.0459	0.0432	0.0637	0.0453	0.0534	0.0506	0.0454	0.0564	0.0447	0.0467	0.0614	0.0599	0.0504	0.0576	0.0704	0.0803	0.0606	0.0805	0.0535	0.0645	0.0606	0.0638	0.0502	0.0581	0.0847	0.0633	0.0671	0.0624	0.0649	0.064	0.0611	0.0736	0.0465	0.0809	0.0656	0.0718	0.0311	0.0628	0.0624
cg02489552	FLJ40365	hypothetical protein LOC126402	0.907383	0.187	0.193	0.166	0.212	0.166	0.129	0.172	0.179	0.21	0.188	0.146	0.19	0.139	0.189	0.177	0.153	0.164	0.192	0.161	0.197	0.164	0.193	0.181	0.208	0.197	0.172	0.155	0.168	0.163	0.236	0.198	0.2	0.184	0.168	0.196	0.199	0.18	0.186	0.177	0.14	0.194	0.185	0.167	0.169	0.145	0.129
cg27553955	KCNG3	potassium voltage-gated channel; subfamily G; member 3 isoform 1	0.907608	0.0734	0.0601	0.0663	0.0791	0.0783	0.0474	0.0925	0.0642	0.0601	0.101	0.0664	0.0718	0.0638	0.0693	0.0787	0.0744	0.0626	0.0922	0.0793	0.066	0.0772	0.0842	0.104	0.0835	0.0925	0.0679	0.0773	0.102	0.0892	0.0953	0.088	0.0852	0.0971	0.0842	0.0785	0.101	0.0995	0.103	0.0975	0.107	0.117	0.0868	0.101	0.0412	0.0846	0.0792
cg13870494	MAMDC2	MAM domain containing 2	0.908184	0.208	0.254	0.189	0.298	0.176	0.198	0.277	0.211	0.253	0.178	0.28	0.292	0.155	0.165	0.286	0.214	0.19	0.256	0.266	0.193	0.183	0.179	0.159	0.163	0.198	0.226	0.147	0.172	0.159	0.178	0.172	0.223	0.148	0.135	0.118	0.116	0.185	0.107	0.181	0.163	0.208	0.24	0.179	0.197	0.192	0.173
cg17861230	PDE4C	phosphodiesterase 4C; cAMP-specific (phosphodiesterase E1 dunce homolog; Drosophila)	0.909125	0.13	0.118	0.124	0.101	0.129	0.0677	0.124	0.145	0.126	0.0575	0.0999	0.136	0.133	0.135	0.126	0.135	0.103	0.128	0.0933	0.133	0.0769	0.0896	0.0961	0.0824	0.0733	0.0607	0.067	0.0872	0.087	0.0817	0.0686	0.0797	0.0653	0.0595	0.0824	0.0928	0.0555	0.0985	0.0685	0.0359	0.0691	0.0866	0.0795	0.0928	0.0495	0.036
cg00503840	DLX5	distal-less homeo box 5	0.919073	0.0495	0.0564	0.0506	0.0531	0.0556	0.0286	0.0521	0.0551	0.0484	0.051	0.0532	0.0493	0.0597	0.0551	0.0649	0.051	0.0491	0.0458	0.053	0.0464	0.0709	0.0592	0.0599	0.0557	0.0779	0.0457	0.049	0.0487	0.0653	0.0723	0.0635	0.0552	0.0566	0.0476	0.0691	0.0559	0.0462	0.049	0.0564	0.0553	0.0589	0.0499	0.0792	0.0268	0.0466	0.0471
[truncated: 529 more columns]
